# Supplementary material for: The identification, logic and enlightenments of intra-urban place communities in China
Source: Sci Rep. 2022 Jan 7;12:247. doi: 10.1038/s41598-021-03917-1 (PMC8741909; doi:10.1038/s41598-021-03917-1)
Supplement: Supplementary file 2 — Supplementary Information 2. [file 41598_2021_3917_MOESM2_ESM.txt]

README

Data description of Supplement_data_200_Meter_Grid.txt

Headers
Grid_ID: the ID of the 200-meter-scale grids within the built-up areas of the prefecture-level cities and above in the mainland China.
Religious: The number of religious POIs in a grid.
... ...
... ...
... ...
Residence: The number of residence POIs in a grid.
Number_of_Total_POIs: The number of total POIs in a grid.
Province: The name of the province that a grid belongs to.
City: The name of the city that a grid belongs to.
Urban_population_in_ten_thousand: The urban population of the city that a grid belongs to.
Longitude_of_Grid_Center: The longitude of a grid center.
Latitude_of_Grid_Center: The longitude of a grid center.
